# Supplementary material for: Mesozooplankton grazing minimally impacts phytoplankton abundance during spring in the western North Atlantic
Source: PeerJ. 2020 Jul 17;8:e9430. doi: 10.7717/peerj.9430 (PMC7370934; doi:10.7717/peerj.9430)
Supplement: Supplemental Information 5 — Particle abundance and size distribution at the beginning and the end of 24 hour incubations with microzooplankton only, or including the copepod Calanus hyperboreus. [file peerj-08-9430-s005.csv]

ESD	T-initial	Microzooplankton	C. hyperboreus (n=1)
3.1698	1211.0	1630.000	1558.000
4.3296	537.5	694.000	676.000
5.4894	328.0	368.000	315.000
6.6492	213.5	226.000	183.000
7.8090	236.5	198.000	189.000
8.9688	170.5	169.000	133.000
10.1286	99.5	109.000	79.000
11.2884	60.0	64.000	48.000
12.4482	39.0	43.000	24.000
13.6080	27.5	25.000	16.000
14.7678	21.0	29.000	14.000
15.9276	35.5	23.000	17.000
17.0874	20.5	20.000	12.000
18.2472	13.5	19.000	9.000
19.4070	7.5	13.000	6.000
20.5668	6.0	6.000	5.000
21.7266	4.0	6.000	3.000
22.8864	3.0	6.000	1.000
24.0462	1.0	2.000	1.000
25.2060	1.5	4.000	1.000
26.3658	0.5	3.000	1.000
27.5256	1.0	0.000	1.000
28.6854	1.0	0.000	1.000
29.8452	0.5	1.000	1.000
31.0050	1.0	0.000	1.000
32.1648	0.0	1.000	1.000
33.3246	0.5	0.000	1.000
34.4844	0.0	0.000	1.000
35.6442	0.5	0.000	1.000
36.8040	0.0	0.000	1.000
37.9638	0.0	0.000	1.000
39.1236	0.0	0.000	1.000
40.2834	0.0	0.000	1.000
41.4432	0.0	1.000	1.000
42.6030	0.5	0.000	1.000
43.7628	0.0	0.000	1.000
44.9226	0.0	0.000	1.000
46.0824	0.0	1.000	1.000
47.2422	0.0	0.000	1.000
48.4020	0.5	0.000	1.000
49.5618	0.0	0.000	1.000
50.7216	0.0	0.000	1.000
51.8814	0.0	0.000	1.000
53.0412	0.0	0.000	1.000
54.2010	0.0	0.000	1.000
55.3608	0.0	0.000	1.000
56.5206	0.0	0.000	1.000
57.6804	0.0	0.000	1.000
58.8402	0.0	0.000	1.000
