# Supplementary material for: Mesozooplankton grazing minimally impacts phytoplankton abundance during spring in the western North Atlantic
Source: PeerJ. 2020 Jul 17;8:e9430. doi: 10.7717/peerj.9430 (PMC7370934; doi:10.7717/peerj.9430)
Supplement: Supplemental Information 6 — Particle abundance and size distribution at the beginning and the end of 24 hour incubations with microzooplankton only, or including the copepod Calanus finmarchicus, at concentration of 20 or 40 animals per bottle. [file peerj-08-9430-s006.csv]

ESD(µm)	T-initial	Microzooplankton	C. finmarchicus (n=20)	C. finmarchicus (n=40)
3.1698	1776	2464	2666	2629
4.3296	1074	1307	1240	948
5.4894	583	721	563	425
6.6492	415	520	385	245
7.8090	337	429	226	143
8.9688	260	290	126	75
10.1286	195	214	75	28
11.2884	147	154	36	13
12.4482	84	87	22	15
13.6080	58	57	15	9
14.7678	43	44	10	5
15.9276	43	47	10	6
17.0874	46	32	10	8
18.2472	36	27	6	3
19.4070	17	22	4	3
20.5668	15	16	2	1
21.7266	4	11	2	2
22.8864	5	6	2	1
24.0462	4	4	1	1
25.2060	2	3	1	2
26.3658	3	3	1	1
27.5256	2	2	1	1
28.6854	0	2	1	1
29.8452	3	1	1	1
31.0050	0	3	1	1
32.1648	0	1	1	1
33.3246	1	1	1	1
34.4844	1	1	1	1
35.6442	0	1	1	1
36.8040	0	1	1	1
37.9638	0	1	1	1
39.1236	0	1	1	1
40.2834	0	1	1	1
41.4432	1	1	1	1
42.6030	0	1	1	1
43.7628	0	1	1	1
44.9226	0	1	1	1
46.0824	1	1	1	1
47.2422	0	1	1	1
48.4020	0	1	1	1
49.5618	0	1	1	1
50.7216	0	1	1	1
51.8814	0	1	1	1
53.0412	0	1	1	1
54.2010	1	1	1	1
55.3608	0	1	1	1
56.5206	0	1	1	1
57.6804	0	1	1	1
58.8402	0	1	1	1
