# Supplementary material for: Mesozooplankton grazing minimally impacts phytoplankton abundance during spring in the western North Atlantic
Source: PeerJ. 2020 Jul 17;8:e9430. doi: 10.7717/peerj.9430 (PMC7370934; doi:10.7717/peerj.9430)
Supplement: Supplemental Information 7 — Particle abundance and size distribution at the beginning and the end of 24 hour incubations with or without inclusion of the in situ mesozooplankton assemblage. [file peerj-08-9430-s007.csv]

ESD(µm)	T-initial	Microzooplankton	Mesozooplankton
3.1698	2005	3458	3787
4.3296	954	1566	1450
5.4894	434	699	710
6.6492	216	369	313
7.8090	92	148	130
8.9688	37	69	63
10.1286	28	30	28
11.2884	22	28	24
12.4482	11	13	15
13.6080	10	9	13
14.7678	6	8	9
15.9276	6	7	4
17.0874	5	5	4
18.2472	3	4	1
19.4070	2	2	1
20.5668	1	4	3
21.7266	1	4	1
22.8864	2	3	2
24.0462	2	4	1
25.2060	1	2	1
26.3658	1	4	1
27.5256	0	3	1
28.6854	1	2	1
29.8452	1	2	1
31.0050	0	2	1
32.1648	0	2	1
33.3246	1	2	1
34.4844	0	1	1
35.6442	0	1	1
36.8040	0	1	1
37.9638	0	1	1
39.1236	0	1	1
40.2834	0	0	1
41.4432	0	1	1
42.6030	0	0	1
43.7628	0	0	1
44.9226	0	0	1
46.0824	0	0	1
47.2422	0	0	1
48.4020	0	0	1
49.5618	0	0	1
50.7216	0	0	1
51.8814	0	0	1
53.0412	0	0	1
54.2010	0	0	1
55.3608	0	0	1
56.5206	0	0	1
57.6804	0	0	1
58.8402	0	0	1
